# Supplementary material for: Borrelia miyamotoi and Borrelia burgdorferi sensu lato widespread in urban areas of the Czech Republic
Source: Parasit Vectors. 2024 Dec 18;17:513. doi: 10.1186/s13071-024-06549-2 (PMC11657574; doi:10.1186/s13071-024-06549-2)
Supplement: Supplementary file 1 — Additional file 1: Dataset S1: Complete dataset of analysed ticks. [file 13071_2024_6549_MOESM1_ESM.xlsx]

## Sheet: Results
Date	Town	Latitude	Longitude	Collected ticks (all together)	Collected females + nymphs	Time (min)	Ticks/hour of flagging	Females + nymph/hour of flagging	total number of pools (by 5 ticks)	number of pools (females + nymphs)	B.m. positive pools (total)	B.m. positive pools (females + nymphs)	MIR B.m. total	MIR B.m. females + nymphs	B.m. positive females + nymphs/hour	B.b. positive pools	B.b. positive pools (females + nymphs)	MIR B.b. total			MIR B.b. females + nymphs	B.b. positive females + nymphs/hour
2018-05-15	Aš	50.210	12.210	75	56	40	112.5	84	14	10	1	1	1.42857	2	1.68	12	9	17.1429			18	15.12
2018-09-11	Bechyně	49.296	14.481	59	58	30	118	116	11	11	0	0	0	0	0	11	11	20			20	23.2
2018-05-14	Benešov	49.780	14.660	113	106	20	339	318	21	20	2	1	1.90476	1	3.18	19	18	18.0952			18	57.24
2018-04-22	Beroun	49.960	14.080	54	43	120	27	21.5	11	9	1	1	1.81818	2.22222	0.477778	9	7	16.3636			15.5556	3.34444
2018-10-05	Blansko	49.370	16.660	51	46	90	34	30.6667	9	8	0	0	0	0	0	9	8	20			20	6.13333
2018-05-04	Bohumín	49.902	18.384	46	28	60	46	28	8	4	0	0	0	0	0	6	2	15			10	2.8
2018-04-18	Boskovice	49.480	16.690	83	41	30	166	82	16	8	2	0	2.5	0	0	13	6	16.25			15	12.3
2018-04-30	Božice	48.828	16.289	91	52	60	91	52	17	10	2	0	2.35294	0	0	17	10	20			20	10.4
02.05.2017. 20.04.2018	Brno	49.220	16.616	240	188	90	160	125.333	44	35	4	3	1.81818	1.71429	2.14857	39	31	17.7273			17.7143	22.2019
2018-05-03	Bruntál	49.978	17.469	62	33	30	124	66	12	6	1	0	1.66667	0	0	10	6	16.6667			20	13.2
2017-04-10	Břeclav	49.752	16.822	91	68	120	45.5	34	15	12	0	0	0	0	0	9	6	12			10	3.4
2018-04-09	Bučovice	49.151	16.959	33	24	20	99	72	6	4	0	0	0	0	0	3	3	10			15	10.8
2017-04-30	Čáslav	49.910	15.386	41	21	30	82	42	8	4	0	0	0	0	0	7	3	17.5			15	6.3
11.05.2017. 28.05.2018	Česká Lípa	50.696	14.522	117	19	100	70.2	11.4	21	16	3	3	2.85714	3.75	0.4275	15	10	14.2857			12.5	1.425
2018-04-25	Česká Třebová	49.900	16.428	67	30	30	134	60	13	6	1	0	1.53846	0	0	9	3	13.8462			10	6
2017-05-24	České Budějovice	49.010	14.440	126	92	90	84	61.3333	22	16	2	2	1.81818	2.5	1.53333	20	14	18.1818			17.5	10.7333
2017-05-23	Český Krumlov	48.819	14.299	89	58	30	178	116	17	11	3	1	3.52941	1.81818	2.10909	17	11	20			20	23.2
2018-05-04	Český Těšín	49.750	18.601	90	58	30	180	116	17	11	5	2	5.88235	3.63636	4.21818	15	9	17.6471			16.3636	18.9818
20.06.2016. 27.05.2017	Děčín	50.780	14.090	307	235	180	102.333	78.3333	36	31	3	3	1.66667	1.93548	1.51613	30	26	16.6667			16.7742	13.1398
2018-05-15	Domažlice	49.430	12.910	105	62	20	315	186	19	11	2	1	2.10526	1.81818	3.38182	12	8	12.6316			14.5455	27.0545
2018-09-10	Drahouš	50.088	13.470	87	81	30	174	162	16	15	3	3	3.75	4	6.48	13	12	16.25			16	25.92
2018-05-08	Dvůr Králové	50.448	15.828	59	31	60	59	31	11	6	1	0	1.81818	0	0	11	6	20			20	6.2
2017-06-06	Frenštát pod Radhoštěm	49.570	18.000	17	13	60	17	13	3	2	0	0	0	0	0	2	1	13.3333			10	1.3
03.05.2017. 04.05.2018	Frýdek Místek	49.670	18.321	81	86	20	243	258	23	15	1	0	0.869565	0	0	17	10	14.7826			13.3333	34.4
2018-05-04	Havířov	49.770	18.462	69	60	30	138	120	14	12	2	2	2.85714	3.33333	4	13	11	18.5714			18.3333	22
2017-04-29	Havličkův Brod	49.609	15.583	132	92	50	158.4	110.4	24	17	2	2	1.66667	2.35294	2.59765	15	10	12.5			11.7647	12.9882
2018-04-29	Hlinsko	49.760	15.900	66	27	30	132	54	12	5	1	1	1.66667	4	2.16	11	4	18.3333			16	8.64
2017-04-10	Hodonín	48.840	17.118	58	40	60	58	40	10	7	2	2	4	5.71429	2.28571	6	4	12			11.4286	4.57143
2017-05-05	Holešov	49.328	17.548	40	26	30	80	52	7	4	0	0	0	0	0	5	3	14.2857			15	7.8
2017-05-23	Horní Planá - Lipno	48.752	14.045	41	17	30	82	34	7	3	0	0	0	0	0	7	3	20			20	6.8
2018-05-04	Hradec Králové	50.190	15.860	167	97	50	200.4	116.4	32	19	6	5	3.75	5.26316	6.12632	30	18	18.75			18.9474	22.0547
2017-05-23	Humpolec	49.530	15.353	62	27	30	124	54	11	5	1	0	1.81818	0	0	10	5	18.1818			20	10.8
2018-05-01	Hustopeče	48.934	16.737	59	32	50	70.8	38.4	11	6	1	1	1.81818	3.33333	1.28	5	3	9.09091			10	3.84
2018-05-15	Cheb	50.074	12.393	61	45	40	91.5	67.5	11	8	3	2	5.45455	5	3.375	10	7	18.1818			17.5	11.8125
2017-05-21	Chomutov	50.482	13.434	41	33	60	41	33	7	6	0	0	0	0	0	3	2	8.57143			6.66667	2.2
2018-04-28	Chrudim	49.944	15.801	91	42	30	182	84	17	8	2	1	2.35294	2.5	2.1	14	8	16.4706			20	16.8
2018-05-28	Jablonec nad Nisou	50.711	15.158	118	83	40	177	124.5	20	15	1	1	1	1.33333	1.66	17	12	17			16	19.92
2017-05-23	Jemnice	49.027	15.562	53	25	30	106	50	8	3	0	0	0	0	0	8	3	20			20	10
2018-05-03	Jeseník	50.230	17.213	74	59	20	222	177	14	11	1	1	1.42857	1.81818	3.21818	9	8	12.8571			14.5455	25.7455
2018-05-16	Jičín	50.444	15.362	90	80	20	270	240	18	16	0	1	0	1.25	3	17	15	18.8889			18.75	45
01.06.2016. 27.04.2018	Jihlava	49.408	15.620	208	130	165	75.6364	47.2727	15	10	1	1	1.33333	2	0.945455	13	9	17.3333			18	8.50909
2017-05-24	Jindřichův Hradec	49.135	15.025	96	62	30	192	124	18	12	1	0	1.11111	0	0	15	10	16.6667			16.6667	20.6667
2018-05-17	Jirkov	50.509	13.447	83	57	20	249	171	16	11	4	3	5	5.45455	9.32727	15	10	18.75			18.1818	31.0909
03.06.2017. 17.05.2018	Kadaň	50.372	13.259	155	129	80	116.25	96.75	30	25	3	2	2	1.6	1.548	19	15	12.6667			12	11.61
2018-05-15	Karlovy Vary	50.239	12.894	96	54	40	144	81	19	11	1	0	1.05263	0	0	18	10	18.9474			18.1818	14.7273
2018-05-04	Karviná	49.850	18.529	117	65	20	351	195	23	13	1	1	0.869565	1.53846	3	22	13	19.1304			20	39
10.06.2018. 17.05.2018	Kladno	50.130	14.045	212	156	100	127.2	93.6	23	21	2	2	1.73913	1.90476	1.78286	19	17	16.5217			16.1905	15.1543
2017-06-03	Klášterec nad Ohří	50.387	13.205	62	35	60	62	35	12	7	2	2	3.33333	5.71429	2	11	7	18.3333			20	7
01.05.2017. 15.05.2018	Klatovy	49.395	13.275	93	66	100	55.8	39.6	16	13	1	1	1.25	1.53846	0.609231	10	8	12.5			12.3077	4.87385
2017-04-30	Kolín	50.039	15.176	244	136	90	162.667	90.6667	46	26	5	2	2.17391	1.53846	1.39487	42	24	18.2609			18.4615	16.7385
2018-05-05	Kopřivnice	49.600	18.167	56	29	70	48	24.8571	10	5	2	2	4	8	1.98857	9	4	18			16	3.97714
09.05.2017. 10.09.2018	Kralupy nad Vltavou	50.256	14.291	67	33	100	40.2	19.8	5	2	1	0	4	0	0	4	1	16			10	1.98
2018-05-03	Krnov	50.090	17.675	97	73	20	291	219	18	14	0	0	0	0	0	15	12	16.6667			17.1429	37.5429
2018-04-23	Kroměříž	49.296	17.374	131	76	30	262	152	25	14	3	3	2.4	4.28571	6.51429	14	9	11.2			12.8571	19.5429
2018-04-09	Krupka	50.682	13.890	59	52	60	59	52	12	11	1	1	1.66667	1.81818	0.945455	8	7	13.3333			12.7273	6.61818
2017-04-30	Kutná hora	49.970	15.280	99	71	30	198	142	19	14	3	2	3.15789	2.85714	4.05714	16	13	16.8421			18.5714	26.3714
2018-04-14	Kyjov	49.023	17.073	104	74	30	208	148	20	14	3	2	3	2.85714	4.22857	14	9	14			12.8571	19.0286
22.06.2016. 28.05.2018	Liberec	50.789	15.009	274	188	140	117.429	80.5714	26	20	3	3	2.30769	3	2.41714	20	15	15.3846			15	12.0857
2017-05-28	Libochovice	50.402	14.040	20	13	60	20	13	3	2	0	0	0	0	0	1	1	6.66667			10	1.3
21.05.2017. 08.05.2018	Litvínov	50.609	13.610	75	56	120	37.5	28	12	9	0	0	0	0	0	9	6	15			13.3333	3.73333
2018-05-29	Louny	50.356	13.736	69	52	40	103.5	78	13	10	1	1	1.53846	2	1.56	11	9	16.9231			18	14.04
10.05.2017. 22.04.2018	Lovosice	50.520	14.048	111	98	60	111	98	25	19	6	4	4.8	4.21053	4.12632	20	14	16			14.7368	14.4421
2017-05-18	Luhačovice	49.110	17.770	144	111	30	288	222	27	21	3	3	2.22222	2.85714	6.34286	22	16	16.2963			15.2381	33.8286
2018-05-15	Mariánské Lázně	49.970	12.700	65	58	30	130	116	12	11	0	0	0	0	0	7	7	11.6667			12.7273	14.7636
2017-05-10	Mělník	50.357	14.460	45	27	30	90	54	8	5	3	2	7.5	8	4.32	7	4	17.5			16	8.64
2018-04-13	Mikulov	48.811	16.655	130	105	30	260	210	26	21	1	1	0.769231	0.952381	2	22	17	16.9231			16.1905	34
11.05.2017. 16.05.2018	Mladá Boleslav	50.404	14.916	95	63	90	63.3333	42	17	11	0	2	0	3.63636	1.52727	11	7	12.9412			12.7273	5.34545
2018-04-21	Mohelnice	49.785	16.908	113	58	60	113	58	22	11	2	0	1.81818	0	0	18	9	16.3636			16.3636	9.49091
2017-05-23	Moravské Budějovice	49.047	15.792	56	33	30	112	66	10	6	0	0	0	0	0	9	5	18			16.6667	11
2018-04-27	Moravský Krumlov	49.049	16.302	98	54	30	196	108	19	10	1	0	1.05263	0	0	11	4	11.5789			8	8.64
21.06.2016. 08.05.2018	Most	50.485	13.631	118	88	160	44.25	33	15	13	3	2	4	3.07692	1.01538	11	9	14.6667			13.8462	4.56923
2018-05-08	Náchod	50.426	16.162	84	39	50	100.8	46.8	17	8	2	1	2.35294	2.5	1.17	13	7	15.2941			17.5	8.19
2018-09-10	Neratovice	50.281	14.507	107	104	30	214	208	19	19	5	5	5.26316	5.26316	10.9474	9	9	9.47368			9.47368	19.7053
06.06.2017. 05.05.2018	Nový Jičín	49.582	18.024	79	42	120	39.5	21	14	8	2	1	2.85714	2.5	0.525	12	8	17.1429			20	4.2
2018-05-16	Nymburk	50.185	15.080	71	42	20	213	126	14	8	0	2	0	5	6.3	9	4	12.8571			10	12.6
31.05.2016. 25.04.2017	Olomouc	49.562	17.268	193	106	275	42.1091	23.1273	16	10	1	1	1.25	2	0.462545	10	5	12.5			10	2.31273
2018-05-04	Opava	49.956	17.897	75	41	30	150	82	15	8	0	0	0	0	0	15	8	20			20	16.4
2018-05-04	Orlová	49.870	18.440	111	81	30	222	162	22	16	3	2	2.72727	2.5	4.05	16	11	14.5455			13.75	22.275
2017-05-03	Ostrava	49.801	18.222	112	54	150	44.8	21.6	22	11	4	3	3.63636	5.45455	1.17818	14	8	12.7273			14.5455	3.14182
2018-05-17	Ostrov nad Ohří	50.317	12.957	72	37	60	72	37	14	7	1	1	1.42857	2.85714	1.05714	13	6	18.5714			17.1429	6.34286
2018-09-12	Otrokovice	49.219	17.504	74	67	50	88.8	80.4	14	13	0	0	0	0	0	12	12	17.1429			18.4615	14.8431
2018-04-27	Pardubice	50.045	15.769	212	140	60	212	140	42	28	2	1	0.952381	0.714286	1	35	22	16.6667			15.7143	22
2017-05-23	Pelhřimov	49.439	15.227	118	54	30	236	108	23	10	3	2	2.6087	4	4.32	21	9	18.2609			18	19.44
2017-05-23	Písek	49.299	14.113	146	78	60	146	78	28	15	3	3	2.14286	4	3.12	27	15	19.2857			20	15.6
09. a 10.06.2016. 01.05.2017. 14. a 15. 05.2018	Plzeň	49.762	13.420	333	169	290	68.8966	34.9655	37	26	5	2	2.7027	1.53846	0.537931	25	19	13.5135			14.6154	5.11034
2018-05-16	Poděbrady	50.140	15.140	150	91	20	450	273	28	17	0	1	0	1.17647	3.21176	25	16	17.8571			18.8235	51.3882
2018-04-27	Pohořelice	48.983	16.521	65	57	20	195	171	12	11	5	4	8.33333	7.27273	12.4364	9	9	15			16.3636	27.9818
2018-04-29	Polička	49.700	16.280	90	45	45	120	60	17	8	2	1	2.35294	2.5	1.5	13	6	15.2941			15	9
2017-05-10	Praha	50.020	14.480	756	545	300	151.2	109	140	99	15	12	2.14286	2.42424	2.64242	111	81	15.8571			16.3636	17.8364
2018-09-11	Prachatice	49.035	14.000	79	72	30	158	144	15	14	0	0	0	0	0	15	14	20			20	28.8
2018-04-18	Prostějov	49.482	17.116	122	61	60	122	61	24	12	0	0	0	0	0	20	9	16.6667			15	9.15
31.05.2016. 26.04.2018	Přerov	49.460	17.459	259	142	240	64.75	35.5	29	16	4	2	2.75862	2.5	0.8875	24	12	16.5517			15	5.325
2018-05-14	Příbram	49.685	14.021	86	49	30	172	98	16	9	3	3	3.75	6.66667	6.53333	14	8	17.5			17.7778	17.4222
2018-05-17	Rakovník	50.108	13.759	90	63	20	270	189	17	12	1	1	1.17647	1.66667	3.15	14	10	16.4706			16.6667	31.5
2018-05-14	Rokycany	49.747	13.587	71	38	40	106.5	57	13	7	1	0	1.53846	0	0	7	3	10.7692			8.57143	4.88571
2017-05-10	Roudnice nad Labem	50.410	14.290	82	48	30	164	96	17	10	0	0	0	0	0	15	9	17.6471			18	17.28
2018-05-06	Rožnov pod Radhoštěm	49.469	18.172	63	40	60	63	40	11	7	0	0	0	0	0	10	7	18.1818			20	8
2018-10-08	Rychnov nad Kněžnou	50.171	16.259	69	62	60	69	62	13	12	4	4	6.15385	6.66667	4.13333	9	8	13.8462			13.3333	8.26667
2018-10-19	Salaš	49.141	17.354	91	91	120	45.5	45.5	18	18	3	3	3.33333	3.33333	1.51667	16	16	17.7778			17.7778	8.08889
2018-05-29	Slaný	50.232	14.093	150	136	20	450	408	30	27	1	1	0.666667	0.740741	3.02222	25	23	16.6667			17.037	69.5111
2017-05-24	Soběslav	49.251	14.719	112	59	30	224	118	21	14	3	1	2.85714	1.81818	2.14545	15	8	14.2857			14.5455	17.1636
2018-05-15	Sokolov	50.181	12.637	59	29	30	118	58	11	5	1	1	1.81818	4	2.32	9	4	16.3636			16	9.28
2018-05-16	Stará Boleslav	50.192	14.669	99	76	20	297	228	18	14	2	1	2.22222	1.42857	3.25714	12	11	13.3333			15.7143	35.8286
2017-05-23	Strakonice	49.248	13.926	64	47	30	128	94	12	9	0	0	0	0	0	10	7	16.6667			15.5556	14.6222
2018-04-25	Svitavy	49.772	16.449	53	23	70	45.4286	19.7143	10	4	2	1	4	5	0.985714	6	3	12			15	2.95714
2018-10-16	Šternberk	49.726	17.300	137	136	60	137	136	27	27	2	2	1.48148	1.48148	2.01481	23	23	17.037			17.037	23.1704
2018-04-21	Šumperk	49.980	16.990	58	35	50	69.6	42	10	6	1	1	2	3.33333	1.4	7	3	14			10	4.2
2017-05-23	Tábor	49.400	14.659	78	50	40	117	75	14	9	0	0	0	0	0	12	9	17.1429			20	15
2018-05-15	Tachov	49.800	12.619	95	65	20	285	195	18	12	3	1	3.33333	1.66667	3.25	13	9	14.4444			15	29.25
2018-09-11	Telč	49.190	15.430	70	64	40	105	96	14	13	0	0	0	0	0	9	8	12.8571			12.3077	11.8154
2018-04-09	Teplice	50.657	13.857	47	35	60	47	35	9	7	0	0	0	0	0	4	3	8.88889			8.57143	3
2017-05-18	Teplice nad Bečvou	49.530	17.749	142	78	30	284	156	28	15	1	0	0.714286	0	0	18	11	12.8571			14.6667	22.88
2017-05-10	Terezín	50.506	14.154	80	55	75	64	44	16	11	3	2	3.75	3.63636	1.6	13	9	16.25			16.3636	7.2
2017-05-08	Tišnov	49.362	16.438	81	66	100	48.6	39.6	14	11	1	1	1.42857	1.81818	0.72	10	8	14.2857			14.5455	5.76
2018-05-08	Trutnov	50.554	15.914	75	55	60	75	55	15	11	3	2	4	3.63636	2	12	8	16			14.5455	8
01.06.2016. 27.04.2018	Třebíč	49.220	15.910	78	143	20	234	429	21	18	3	2	2.85714	2.22222	9.53333	17	15	16.1905			16.6667	71.5
2017-05-24	Třeboň	49.030	14.800	65	51	30	130	102	12	9	3	3	5	6.66667	6.8	9	6	15			13.3333	13.6
2018-05-04	Třinec	49.662	18.667	57	35	50	68.4	42	11	7	2	1	3.63636	2.85714	1.2	9	6	16.3636			17.1429	7.2
2018-05-16	Turnov	50.600	15.140	78	65	40	117	97.5	15	13	0	0	0	0	0	13	12	17.3333			18.4615	18
2017-05-18	Uherské Hradiště	49.060	17.440	147	117	60	147	117	28	22	1	0	0.714286	0	0	20	18	14.2857			16.3636	19.1455
2017-05-18	Uherský Brod	49.030	17.610	147	131	30	294	262	27	24	4	3	2.96296	2.5	6.55	17	16	12.5926			13.3333	34.9333
21.06.2016. 10.05.2017. 06.05.2018	Ústí nad Labem	50.621	14.047	226	164	210	64.5714	46.8571	29	21	4	2	2.75862	1.90476	0.892517	26	18	17.931			17.1429	8.03265
2018-10-08	Ústí nad Orlicí	49.969	16.410	80	78	60	80	78	15	15	1	1	1.33333	1.33333	1.04	11	11	14.6667			14.6667	11.44
2017-05-18	Valašské Klobouky	49.130	18.010	77	51	30	154	102	15	9	1	0	1.33333	0	0	10	7	13.3333			15.5556	15.8667
2017-05-18	Valašsské Meziříčí	49.434	17.965	92	58	30	184	116	18	11	3	2	3.33333	3.63636	4.21818	15	9	16.6667			16.3636	18.9818
2018-05-28	Varnsdorf	50.890	14.610	86	58	40	129	87	16	11	4	2	5	3.63636	3.16364	11	8	13.75			14.5455	12.6545
2018-04-27	Velké Meziříčí	49.354	16.035	173	136	20	519	408	34	27	4	3	2.35294	2.22222	9.06667	33	26	19.4118			19.2593	78.5778
2017-05-24	Veselí nad Lužnicí	49.164	14.694	93	57	30	186	114	17	10	5	3	5.88235	6	6.84	10	8	11.7647			16	18.24
2018-04-23	Veselí nad Moravou	48.948	17.373	118	89	30	236	178	24	18	2	1	1.66667	1.11111	1.97778	18	14	15			15.5556	27.6889
2017-05-23	Vimperk	49.068	13.780	85	48	30	170	96	16	9	0	0	0	0	0	13	7	16.25			15.5556	14.9333
2018-09-10	Vlašim	49.700	14.858	50	46	30	100	92	10	9	0	0	0	0	0	9	8	18			17.7778	16.3556
2015-09-11	Vodňany	49.160	14.167	54	52	40	81	78	10	10	1	1	2	2	1.56	8	8	16			16	12.48
2018-10-09	Vrchlabí	50.633	15.169	57	52	90	38	34.6667	11	10	1	1	1.81818	2	0.693333	8	7	14.5455			14	4.85333
2017-05-18	Vsetín	49.340	17.960	76	51	30	152	102	15	10	2	2	2.66667	4	4.08	13	8	17.3333			16	16.32
2017-04-30	Všeruby u Kdyně	49.338	12.971	9	9	60	9	9	1	1	0	0	0	0	0	1	1	20			20	1.8
2018-04-25	Vysoké Mýto	49.939	16.176	93	49	40	139.5	73.5	18	9	0	0	0	0	0	12	5	13.3333			11.1111	8.16667
2018-04-18	Vyškov	49.278	16.977	69	33	30	138	66	12	5	1	1	1.66667	4	2.64	11	4	18.3333			16	10.56
2018-04-21	Zábřeh	49.870	16.889	71	30	30	142	60	14	6	2	1	2.85714	3.33333	2	11	6	15.7143			20	12
2018-04-23	Zlín	49.205	17.600	196	112	90	130.667	74.6667	26	13	2	1	1.53846	1.53846	1.14872	18	9	13.8462			13.8462	10.3385
2018-04-13	Znojmo	48.850	16.040	196	171	60	196	171	38	33	4	4	2.10526	2.42424	4.14545	34	29	17.8947			17.5758	30.0545
2018-05-10	Žatec	50.337	13.558	57	51	60	57	51	11	10	0	0	0	0	0	11	10	20			20	10.2
2018-04-28	Žďár nad Sázavou	49.549	15.961	94	52	60	94	52	18	10	0	0	0	0	0	12	6	13.3333			12	6.24
	total			14682	10072	8340			2591	1802	258					2059		15.8935	15.8935	15.8935
